# Supplementary material for: Choriocapillaris Flow-Enriched Prediction of Retinal Sensitivity Using OCT-Derived Biomarkers in Intermediate Age-Related Macular Degeneration
Source: J Clin Med. 2026 Apr 29;15(9):3392. doi: 10.3390/jcm15093392 (PMC13163744; doi:10.3390/jcm15093392)
Supplement: Supplementary file 1 [file jcm-15-03392-s001.zip]

Archive with 1 entries (1 files):
- jcm-4236850-supplementary.pdf
